# Supplementary material for: Canopy Homolog 2 as a Novel Molecular Target in Hepatocarcinogenesis
Source: Cancers (Basel). 2021 Jul 19;13(14):3613. doi: 10.3390/cancers13143613 (PMC8306219; doi:10.3390/cancers13143613)
Supplement: Supplementary file 1 [file cancers-13-03613-s001.zip]

Archive with 1 entries (1 files):
- cancers-1284641--suppl-update.pdf
